# Supplementary material for: Emergence of spatial behavioral function and associated mossy fiber connectivity and c-Fos labeling patterns in the hippocampus of rats
Source: F1000Res. 2015 Jul 27;4:396. [Version 1] doi: 10.12688/f1000research.6822.1 (PMC4712777; doi:10.12688/f1000research.6822.1)
Supplement: Watermaze Dataset — Included in this worksheet are the water maze behavioral measures collected for the current work. Measures included latency to locate the platform for each trial, speed on each trial, pathlength to reach the platform for each trial and percent of the pathlength spent close to the perimeter of the pool (thigmotaxis) 78. [file f1000research-4-7335-s0000.tgz]

Archive with 1 entries (1 files):
- 016ad190-bbe3-463b-a9dd-6001d1633936_Watermaze_dataset.csv
