# Supplementary material for: Emergence of spatial behavioral function and associated mossy fiber connectivity and c-Fos labeling patterns in the hippocampus of rats
Source: F1000Res. 2015 Jul 27;4:396. [Version 1] doi: 10.12688/f1000research.6822.1 (PMC4712777; doi:10.12688/f1000research.6822.1)
Supplement: Watermaze Dataset — Included in this worksheet are the water maze behavioral measures collected for the current work. Measures included latency to locate the platform for each trial, speed on each trial, pathlength to reach the platform for each trial and percent of the pathlength spent close to the perimeter of the pool (thigmotaxis) 78. [file f1000research-4-7335-s0000.tgz › 016ad190-bbe3-463b-a9dd-6001d1633936_Watermaze_dataset.csv]

LATENCY (SECONDS)											SPEED (METERS/SECOND)										PATHLENGTH (METERS)										THIGMOTAXIS (PERCENT PATH)
PND16	TRIAL1	TRIAL2	TRIAL3	TRIAL4	TRIAL5	TRIAL6	TRIAL7	TRIAL8			p16	TRIAL1	TRIAL2	TRIAL3	TRIAL4	TRIAL5	TRIAL6	TRIAL7	TRIAL8		PND16	TRIAL1	TRIAL2	TRIAL3	TRIAL4	TRIAL5	TRIAL6	TRIAL7	TRIAL8		p16	Trial 1	Trial 2	Trial 3	Trial 4	Trial 5	Trial 6	Trial 7	Trial 8
1	60	60	60	60	60	36.36	8.2	60			1	0.13	0.13	0.08	0.12	0.1	0.11	0.18	0.12		1	7.8	7.8	4.8	7.2	6	3.9996	1.476	7.2		1	77	90.7	94.8	86.7	92.5	57.8	0	87.7
2	60	60	60	60	60	60	60	60			2	0.12	0.08	0.13	0.14	0.12	0.1	0.13	0.12		2	7.2	4.8	7.8	8.4	7.2	6	7.8	7.2		2	84.2	96	92.8	79.5	73.8	72.2	80.2	80.2
3	60	60	60	60	6.71	60	54.52	8.64			3	0.08	0.13	0.15	0.13	0.07	0.15	0.14	0.07		3	4.8	7.8	9	7.8	0.4697	9	7.6328	0.6048		3	84	75.3	86.2	85.3	55.7	82.3	49.9	46.3
4	60	60	60	60	60	60	60	60			4	0.14	0.13	0.14	0.13	0.09	0.13	0.17	0.11		4	8.4	7.8	8.4	7.8	5.4	7.8	10.2	6.6		4	84.8	86	80.8	78	85.3	83	69	61.8
5	31.48	60	60	60	60	60	42.84	60			5	0.2	0.07	0.09	0.08	0.09	0.12	0.11	0.1		5	6.296	4.2	5.4	4.8	5.4	7.2	4.7124	6		5	58.2	85.2	83	94.8	92.2	59.2	61.7	89
MEAN	54.296	60	60	60	49.342	55.272	45.112	49.728			mean	0.134	0.108	0.118	0.12	0.094	0.122	0.146	0.104		MEAN	6.8992	6.48	7.08	7.2	4.89394	6.79992	6.36424	5.52096		mean	77.64	86.64	87.52	84.86	79.9	70.9	52.16	73
SEM	5.101812697	0	0	0	9.532805002	4.228851759	8.716589425	9.187556106			sem	0.019390719	0.01356466	0.013928388	0.010488088	0.008124038	0.008602325	0.012884099	0.009273618		SEM	0.563020881	0.727956043	0.747475752	0.562849891	1.032034388	0.761110771	1.341747692	1.117153283		sem	5.064938302	3.42908151	2.722204989	2.984727793	6.935632632	5.415533215	13.94025107	8.253060039
PND18	Trial 1	Trial 2	Trial 3	Trial 4	Trial 5	Trial 6	Trial 7	Trial 8			p18	Trial 1	Trial 2	Trial 3	Trial 4	Trial 5	Trial 6	Trial 7	Trial 8		PND18	Trial 1	Trial 2	Trial 3	Trial 4	Trial 5	Trial 6	Trial 7	Trial 8		p18	Trial 1	Trial 2	Trial 3	Trial 4	Trial 5	Trial 6	Trial 7	Trial 8
1	60	60	60	60	60	60	60	60			1	0.09	0.13	0.13	0.13	0.14	0.13	0.13	0.14		1	5.4	7.8	7.8	7.8	8.4	7.8	7.8	8.4		1	88.8	81.3	82.3	82.3	91.5	86.8	93	88.8
2	60	28.02	60	60	16.59	60	60	60			2	0.14	0.11	0.14	0.13	0.1	0.16	0.12	0.12		2	8.4	3.0822	8.4	7.8	1.659	9.6	7.2	7.2		2	79.3	69.2	72.8	64.5	63.2	75.7	88.8	84.8
3	60	60	60	60	30.52	41.86	60	4.84			3	0.16	0.12	0.13	0.13	0.15	0.13	0.13	0.07		3	9.6	7.2	7.8	7.8	4.578	5.4418	7.8	0.3388		3	86	72.8	87.5	72.7	62.3	81.8	82.2	74.5
4	60	60	60	60	60	60	23.92	60			4	0.13	0.11	0.12	0.13	0.13	0.12	0.06	0.14		4	7.8	6.6	7.2	7.8	7.8	7.2	1.4352	8.4		4	74.2	77.7	87.8	88.5	70.5	82.7	84.3	76.8
5	53.67	42.78	28.53	60	33.98	60	60	60			5	0.16	0.14	0.16	0.16	0.14	0.16	0.15	0.16		5	8.5872	5.9892	4.5648	9.6	4.7572	9.6	9	9.6		5	73.6	77.6	83.6	77.5	78.5	87	63.3	71.2
MEAN	58.734	50.16	53.706	60	40.218	56.372	52.784	48.968			mean	0.136	0.122	0.136	0.136	0.132	0.14	0.118	0.126		MEAN	7.95744	6.13428	7.15296	8.16	5.43884	7.92836	6.64704	6.78776		mean	80.38	75.72	82.8	77.1	73.2	82.8	82.32	79.22
SEM	1.266	6.461891364	6.294	0	8.584582925	3.628	7.216	11.032			sem	0.012884099	0.005830952	0.00678233	0.006	0.008602325	0.0083666	0.015297059	0.015362291		SEM	0.701988143	0.82047297	0.674285371	0.36	1.221401124	0.784816086	1.335366901	1.656296416		sem	3.064375956	2.116931742	2.720110292	4.094386401	5.42715395	2.062280291	5.107582598	3.281524036
PND20	Trial 1	Trial 2	Trial 3	Trial 4	Trial 5	Trial 6	Trial 7	Trial 8			p20	Trial 1	Trial 2	Trial 3	Trial 4	Trial 5	Trial 6	Trial 7	Trial 8		PND20	Trial 1	Trial 2	Trial 3	Trial 4	Trial 5	Trial 6	Trial 7	Trial 8		p20	Trial 1	Trial 2	Trial 3	Trial 4	Trial 5	Trial 6	Trial 7	Trial 8
1	60	60	60	25.09	60	25.05	24.35	25.68			1	0.21	0.21	0.22	0.22	0.2	0.18	0.2	0.21		1	12.6	12.6	13.2	5.5198	12	4.509	4.87	5.3928		1	81.7	86.2	77.8	66.7	55.3	62.8	58.6	50.8
2	23.46	60	60	60	8.45	7.93	12.42	10.28			2	0.14	0.23	0.21	0.24	0.27	0.22	0.26	0.23		2	3.2844	13.8	12.6	14.4	2.2815	1.7446	3.2292	2.3644		2	79.7	77.7	86.2	81.8	28.9	43.4	45.1	31.7
3	60	60	60	60	60	19.77	42.52	50.53			3	0.19	0.2	0.2	0.2	0.2	0.22	0.22	0.18		3	11.4	12	12	12	12	4.3494	9.3544	9.0954		3	92.2	93.5	96.2	69.7	68.5	53.6	63.5	54.8
4	6.2	24.02	60	60	21.21	60	22.08	1.67			4	0.2	0.21	0.2	0.21	0.23	0.21	0.18	0.1		4	1.24	5.0442	12	12.6	4.8783	12.6	3.9744	0.167		4	50	61.8	76.5	82.8	52.9	36	61.5	58.3
5	60	10.67	60	23.3	12.12	23.62	13.08	60			5	0.19	0.23	0.22	0.18	0.21	0.25	0.23	0.23		5	11.4	2.4541	13.2	4.194	2.5452	5.905	3.0084	13.8		5	88.3	78.4	79.5	67.2	38.7	74	96.8	60.3
MEAN	41.932	42.938	60	45.678	32.356	27.274	22.89	29.632			mean	0.186	0.216	0.21	0.21	0.222	0.216	0.218	0.19		MEAN	7.98488	9.17966	12.6	9.74276	6.741	5.8216	4.88728	6.16392		mean	78.38	79.52	83.24	73.64	48.86	53.96	65.1	51.18
SEM	11.39593893	10.65938572	0	8.774963476	11.47520658	8.7171937	5.449686229	11.2492966			sem	0.012083046	0.006	0.004472136	0.01	0.013190906	0.011224972	0.01356466	0.024289916		SEM	2.368684659	2.273057103	0.268328157	2.044149774	2.194033855	1.822990438	1.16336213	2.427934519		sem	7.441733669	5.285016556	3.645078874	3.575276213	6.874416339	6.76	8.55178344	5.131218179
