# Supplementary material for: Emergence of spatial behavioral function and associated mossy fiber connectivity and c-Fos labeling patterns in the hippocampus of rats
Source: F1000Res. 2015 Jul 27;4:396. [Version 1] doi: 10.12688/f1000research.6822.1 (PMC4712777; doi:10.12688/f1000research.6822.1)
Supplement: Drymaze Dataset — Included in this worksheet are the data from the object exploration task (dry maze task) consisting of time spent exploring each objected (displaced (d) and nondisplaced (nd)) during the first, second, third fourth and fifth minutes (cumulative time). Distance traveled during the tests are shown below these data 79. [file f1000research-4-7335-s0001.tgz]

Archive with 1 entries (1 files):
- 1f9d5458-5265-4c52-8c3f-21dddae5f635_Drymaze_dataset.csv
