# Supplementary material for: Emergence of spatial behavioral function and associated mossy fiber connectivity and c-Fos labeling patterns in the hippocampus of rats
Source: F1000Res. 2015 Jul 27;4:396. [Version 1] doi: 10.12688/f1000research.6822.1 (PMC4712777; doi:10.12688/f1000research.6822.1)
Supplement: Drymaze Dataset — Included in this worksheet are the data from the object exploration task (dry maze task) consisting of time spent exploring each objected (displaced (d) and nondisplaced (nd)) during the first, second, third fourth and fifth minutes (cumulative time). Distance traveled during the tests are shown below these data 79. [file f1000research-4-7335-s0001.tgz › 1f9d5458-5265-4c52-8c3f-21dddae5f635_Drymaze_dataset.csv]

OBJECT EXPLORATION														INVESTIGATION TIME		INVESTIGATION RATIO
rat	day	nd_01	d_01	ratio_01	nd_02	d_02	ratio_02	nd_03	d_03	ratio_03	nd_04	d_04	ratio_04	nd_05	d_05	ratio_05
1	p16	5.3	0.1	0.018518519	14.1	0.1	0.007042254	24	0.1	0.004149378	25.2	0.7	0.027027027	26.2	1.2	0.04379562		0-5 min
8	p16	0	0	.	0	30.1	1	0	41.5	1	18.1	55.4	0.753741497	18.2	60.5	0.768742058			PND16	PND18	PND20
14	p16	0	0	.	1.4	0.4	0.222222222	5.6	2.6	0.317073171	5.6	7.8	0.582089552	5.6	10.5	0.652173913			0.480798223	0.493885696	0.749115911
19	p16	0.2	4.3	0.955555556	3.5	5	0.588235294	13.2	5	0.274725275	13.3	11.7	0.468	14.1	20.5	0.592485549		SEM
20	p16	5.9	2.3	0.280487805	10.4	3.6	0.257142857	10.4	3.6	0.257142857	11	12.4	0.52991453	28.4	12.4	0.303921569			0.097868848	0.034513569	0.063567372
28	P16	7.1	0	0	21.3	0	0	22.7	15.3	0.402631579	28.6	15.4	0.35	32.8	16.7	0.337373737
29	P16	0	28	1	6.1	35.9	0.854761905	13.6	38.7	0.739961759	13.6	47.8	0.778501629	25.9	51.9	0.667095116
6(2)	p18	0	0.7	1	0.3	5.8	0.950819672	2.2	5.8	0.725	2.2	5.8	0.725	4.5	5.8	0.563106796
10	p18	3.7	0.4	0.097560976	5	2	0.285714286	5	4	0.444444444	5	7.7	0.606299213	5	7.9	0.612403101
13	p18	2.7	2.9	0.517857143	13.4	3.2	0.192771084	16.4	5.7	0.257918552	16.4	21.2	0.563829787	23	21.8	0.486607143
16	p18	0.4	3.5	0.897435897	3.4	5.1	0.6	12.5	12.9	0.507874016	13.1	14.1	0.518382353	13.2	17.6	0.571428571
22 (7)	p18	5.2	0.6	0.103448276	34.4	0.6	0.017142857	34.5	3.2	0.084880637	34.5	16.5	0.323529412	34.5	27.9	0.447115385
23	p18	5	8.8	0.637681159	8.6	14.6	0.629310345	19.6	25.7	0.567328918	37.6	25.7	0.40600316	37.6	25.7	0.40600316
30 (32)	p18	0	7	1	10.7	10.7	0.5	26.9	10.7	0.284574468	26.9	13.3	0.330845771	28.2	16.6	0.370535714
7	p20	0	0.5	1	2.4	5.1	0.68	9.5	8.9	0.483695652	9.5	18.2	0.657039711	9.5	19.5	0.672413793
12	p20	0.3	0	0	0.3	11.8	0.975206612	2.1	12.6	0.857142857	2.1	12.6	0.857142857	2.3	14.3	0.861445783			ND	D	SEM ND	SEM D
18	p20	0.4	2.6	0.866666667	0.8	3.3	0.804878049	0.8	3.6	0.818181818	1.1	3.6	0.765957447	19.1	16.3	0.460451977		PND16	21.6	24.81428571	3.569513772	8.463097164
26	p20	0	12	1	0.2	13	0.984848485	0.2	20.8	0.99047619	0.2	20.8	0.99047619	0.2	20.8	0.99047619		PND18	20.85714286	17.61428571	5.123701096	3.176058397
27	p20	1.4	3.6	0.72	1.9	4	0.677966102	2	4.2	0.677419355	2	4.2	0.677419355	2	4.2	0.677419355		PND20	7.185714286	19.5	2.625826724	4.449344521
34	p20	2	1.1	0.35483871	2	12.2	0.85915493	2.2	12.2	0.847222222	3.6	14.2	0.797752809	4.2	18.3	0.813333333
35	p20	0.4	0	0	6.7	4.8	0.417391304	12.7	5	0.282485876	13	29.2	0.691943128	13	43.1	0.768270945
DISTANCE TRAVELLED METERS
p16		p18		p20
rat	Distance meters	rat	Distance meters	rat	Distance meters
1	4.3727	6	7.295	7	2.9188
8	4.4728	10	8.0994	12	4.8843
14	5.2699	13	5.9103	18	5.3797
19	7.3013	16	7.8807	26	4.9143
20	4.9217	22	7.1438	27	3.3712
28	4.1367	23	4.3902	34	4.02
29	5.6492	32	5.8598	35	7.6089
mean	5.160614286		6.654171429		4.728171429
sd	1.082633564		1.326234812		1.549129312
sem	0.409197025		0.501269642		0.585515844
