# Supplementary material for: Emergence of spatial behavioral function and associated mossy fiber connectivity and c-Fos labeling patterns in the hippocampus of rats
Source: F1000Res. 2015 Jul 27;4:396. [Version 1] doi: 10.12688/f1000research.6822.1 (PMC4712777; doi:10.12688/f1000research.6822.1)
Supplement: Synaptophysin Quantification Dataset — Synaptophysin data were collected as number of puncta within the stratum lucidum (SL), stratum oriens (SO) and the ratio of SO:SL as defined in the text 80. [file f1000research-4-7335-s0002.tgz]

Archive with 1 entries (1 files):
- c5e3fdfd-4893-44f7-9892-ad82921369c3_Synaptophysin_quantification_dataset.csv
