# Supplementary material for: Emergence of spatial behavioral function and associated mossy fiber connectivity and c-Fos labeling patterns in the hippocampus of rats
Source: F1000Res. 2015 Jul 27;4:396. [Version 1] doi: 10.12688/f1000research.6822.1 (PMC4712777; doi:10.12688/f1000research.6822.1)
Supplement: Synaptophysin Quantification Dataset — Synaptophysin data were collected as number of puncta within the stratum lucidum (SL), stratum oriens (SO) and the ratio of SO:SL as defined in the text 80. [file f1000research-4-7335-s0002.tgz › c5e3fdfd-4893-44f7-9892-ad82921369c3_Synaptophysin_quantification_dataset.csv]

NUMBER OF SYNAPTOPHYSIN PUNCTA
P16
Group DM	SL	SO	ratio		Group WM	SL	SO	ratio		Group HC	SL	SO	ratio
rat1	568	53	0.093309859		rat1	504	23	0.045634921		rat1	601	22	0.036605657
rat8	605	28	0.046280992		rat2	704	63	0.089488636		rat2	545	59	0.108256881
rat14	549	19	0.034608379		rat3	722	46	0.063711911		rat3	706	14	0.019830028
rat19	715	48	0.067132867		rat4	562	24	0.042704626		rat4	683	32	0.046852123
rat20	614	26	0.042345277		rat5	582	33	0.056701031		rat5	527	54	0.102466793
rat28	542	68	0.125461255
rat29	548	29	0.052919708
avg	591.5714286	38.71428571	0.066008334			614.8	37.8	0.059648225			612.4	36.2	0.062802296
SEM	27.47223707	7.973766512	0.014591853			42.18340906	7.532595834	0.008363934			35.8547068	8.8	0.01792579
P18
Group DM	SL	SO	ratio		Group WM	SL	SO	ratio		Group HC	SL	SO	ratio
rat6	499	47	0.094188377		rat1	592	106	0.179054054		rat1	620	82	0.132258065
rat10	597	47	0.078726968		rat2	358	61	0.170391061		rat2	424	78	0.183962264
rat13	534	81	0.151685393		rat3	600	68	0.113333333		rat3	519	120	0.231213873
rat16	465	72	0.15483871		rat4	484	49	0.101239669		rat4	314	32	0.101910828
rat22	536	66	0.123134328		rat5	442	61	0.13800905		rat5	450	48	0.106666667
rat23	583	70	0.120068611
rat32	447	99	0.22147651
	523	68.85714286	0.134874128			495.2	69	0.140405434			465.4	72	0.151202339
	25.22036214	8.227711595	0.021091891			45.89814811	9.741663102	0.015273264			50.81692631	15.19210321	0.02474573
P20
Group DM	SL	SO	ratio		Group WM	SL	SO	ratio		Group HC	SL	SO	ratio
rat7	548	124	0.226277372		rat1	525	160	0.304761905		rat1	527	122	0.231499051
rat12	517	117	0.226305609		rat2	557	162	0.290843806		rat2	431	128	0.296983759
rat18	514	146	0.284046693		rat3	575	131	0.227826087		rat3	524	137	0.261450382
rat26	692	157	0.226878613		rat4	473	115	0.243128964		rat4	608	132	0.217105263
rat27	534	146	0.27340824		rat5	597	217	0.363484087		rat5	509	189	0.371316306
rat34	449	169	0.376391982
rat35	430	142	0.330232558
	526.2857143	143	0.277648724			545.4	157	0.28600897			519.8	141.6	0.275670952
	38.06723375	8.016649342	0.026094023			21.6	17.42699056	0.024084627			28.15208696	12.10206594	0.027555028
