# Supplementary material for: Emergence of spatial behavioral function and associated mossy fiber connectivity and c-Fos labeling patterns in the hippocampus of rats
Source: F1000Res. 2015 Jul 27;4:396. [Version 1] doi: 10.12688/f1000research.6822.1 (PMC4712777; doi:10.12688/f1000research.6822.1)
Supplement: C-Fos Quantification Dataset — Stereological summary of the number of c-Fos positive cells within the three hippocampal regions (dentate gyrus (DG), CA1 and CA3) for the three behavioral conditions. Data are expressed as mean number of c-Fos-positive cells per 100 µm 3 81. [file f1000research-4-7335-s0003.tgz]

Archive with 1 entries (1 files):
- 3d014122-b861-4a0a-bc11-0daf41fd9a85_C-Fos_Quantification_dataset.csv
