# Supplementary material for: Emergence of spatial behavioral function and associated mossy fiber connectivity and c-Fos labeling patterns in the hippocampus of rats
Source: F1000Res. 2015 Jul 27;4:396. [Version 1] doi: 10.12688/f1000research.6822.1 (PMC4712777; doi:10.12688/f1000research.6822.1)
Supplement: C-Fos Quantification Dataset — Stereological summary of the number of c-Fos positive cells within the three hippocampal regions (dentate gyrus (DG), CA1 and CA3) for the three behavioral conditions. Data are expressed as mean number of c-Fos-positive cells per 100 µm 3 81. [file f1000research-4-7335-s0003.tgz › 3d014122-b861-4a0a-bc11-0daf41fd9a85_C-Fos_Quantification_dataset.csv]

C-FOS LABELED CELLS PER 100 UM^3
P16
Group DM	CA1	CA3	DG		Group WM	CA1	CA3	DG		Group HC	CA1	CA3	DG
rat1	1.161137441	0.363614688	0.401723335		rat1	1.58524173	0.377617939	0.328552803		rat1	1.155807365	0.549475095	0.432882586
rat8	1.264810427	0.423223653	0.687005123		rat2	1.006361323	0.504548339	0.443285528		rat2	1.410764873	0.596381505	0.623350923
rat14	1.485979463	0.399380067	0.296925943		rat3	1.674300254	0.507721599	0.620599739		rat3	1.529745042	0.546124637	0.323218997
rat19	0.939968404	0.39341917	0.500698649		rat4	1.567430025	0.555320499	0.43285528		rat4	1.359773371	0.402054948	0.519459103
rat20	1.202606635	0.402360515	0.232883093		rat5	1.122137405	0.399830759	0.427640156		rat5	0.866855524	0.355148537	0.346306069
rat28	0.988349131	0.476871722	0.331858407
rat29	1.078199052	0.497734859	0.459944108
avg	1.160150079	0.422372096	0.415862666			1.391094148	0.469007827	0.450586701			1.264589235	0.489836944	0.449043536
SEM	0.082388028	0.021502157	0.06771082			0.135895254	0.034168216	0.047271006			0.116353027	0.046863313	0.055672882
P18
Group DM	CA1	CA3	DG		Group WM	CA1	CA3	DG		Group HC	CA1	CA3	DG
rat6	0.801737757	0.703385789	1.84559851		rat1	1.522900763	0.869473239	1.387222947		rat1	0.883852691	0.660040205	1.356365435
rat10	1.119668246	0.673581307	1.403120633		rat2	1.62086514	0.704463719	0.709256845		rat2	1.478753541	0.546124637	1.183212401
rat13	1.009083728	0.727229375	1.43223102		rat3	1.727735369	0.859953459	1.173402868		rat3	1.087818697	0.649988832	1.668040897
rat16	1.485979463	0.634835479	1.333255706		rat4	1.558524173	0.577533319	0.970013038		rat4	1.317280453	0.619834711	1.033146438
rat22	1.492890995	0.718288031	1.723334886		rat5	1.318066158	0.885339539	1.209908735		rat5	1.232294618	0.489166853	0.969656992
rat23	1.292456556	0.539461135	1.263390778
rat32	1.306279621	0.602050548	1.082906381
	1.215442338	0.656975952	1.440548273			1.549618321	0.779352655	1.089960887			1.2	0.593031048	1.242084433
	0.113616127	0.030790181	0.117800419			0.06753197	0.060079458	0.115982291			0.101250913	0.032742049	0.125665582
P20
Group DM	CA1	CA3	DG		Group WM	CA1	CA3	DG		Group HC	CA1	CA3	DG
rat7	1.472156398	0.825584168	1.967862133		rat1	1.994910941	0.913898879	1.41851369		rat1	1.164305949	0.649988832	1.183212401
rat12	1.631121643	0.688483548	1.542850489		rat2	1.798982188	0.891686059	1.700130378		rat2	1.563739377	0.482465937	1.627638522
rat18	1.278633491	0.605030997	1.420586865		rat3	2.048346056	0.720330019	1.168187744		rat3	1.359773371	0.918025463	1.315963061
rat26	1.65185624	0.646757272	2.142524453		rat4	1.816793893	0.723503279	1.32464146		rat4	1.393767705	0.609783337	1.44871372
rat27	1.430687204	0.596089652	1.560316721		rat5	2.600508906	0.837740639	1.209908735		rat5	1.886685552	0.452311816	1.968172823
rat34	1.624210111	0.554363376	1.542850489
rat35	1.403041074	0.634835479	1.461341407
	1.498815166	0.650163499	1.662618937			2.051908397	0.817431775	1.364276402			1.473654391	0.622515077	1.508740106
	0.063154631	0.039423333	0.124060414			0.145511927	0.040916601	0.094760393			0.121193497	0.082712213	0.136372596
